# Supplementary material for: Integrative multi-omics analysis and experimental validation identify molecular subtypes, prognostic signature, and CA9 as a therapeutic target in oral squamous cell carcinoma
Source: Front Cell Dev Biol. 2025 Jul 9;13:1629683. doi: 10.3389/fcell.2025.1629683 (PMC12283686; doi:10.3389/fcell.2025.1629683)
Supplement: Supplementary file 1 [file Table2.xlsx]

## Sheet: MCSS_Analysis
Supplementary Table 2 MCSS scoring of oral squamous cell carcinoma cell lines based on DepMap data
StrippedCellLineName	MCSS_Score	ModelID	OncotreeCode	OncotreePrimaryDisease	SampleCollectionSite	CAMK2N1_Expression	CAMK2N1_Contribution	CA9_ Expression	CA9_ Contribution	MT1X_ Expression	MT1X_ Contribution	METTL7B_Expression	METTL7B_Contribution	CPA3_ Expression	CPA3_ Contribution	TPSAB1_Expression	TPSAB1_ Contribution	SPINK6_ Expression	SPINK6_ Contribution	MCSS_ Group
H314	4.48702	ACH-001508	OCSC	Head and Neck Squamous Cell Carcinoma	Upper aerodigestive tract	5.69655	0.782264	4.18428	0.77515	12.6484	2.36268	3.97269	0.566923	0	0	0	0	0	0	High_MCSS
YD8	4.16378	ACH-000630	OCSC	Head and Neck Squamous Cell Carcinoma	Upper aerodigestive tract	4.67638	0.642172	1.73985	0.322312	7.41768	1.3856	0.0840643	0.0119964	3.65992	1.80169	0	0	0	0	High_MCSS
H376	3.78051	ACH-001510	OCSC	Head and Neck Squamous Cell Carcinoma	Upper aerodigestive tract	3.75382	0.515484	7.59656	1.40728	9.92545	1.85404	0	0	0.0285692	0.0140639	0	0	0.0426443	-0.0103637	High_MCSS
H103	3.58949	ACH-001346	OCSC	Head and Neck Squamous Cell Carcinoma	Upper aerodigestive tract	4.29939	0.590403	4.93168	0.913608	11.7207	2.18939	0.201634	0.0287741	0	0	0	0	0.545968	-0.132684	High_MCSS
BICR31	3.32951	ACH-000228	OCSC	Head and Neck Squamous Cell Carcinoma	Upper aerodigestive tract	4.64501	0.637864	1.09085	0.202084	8.38901	1.56704	2.30451	0.328865	1.51096	0.743811	0.0840643	-0.0608768	0.367371	-0.0892806	High_MCSS
UPCISCC111	3.31108	ACH-001696	OCSC	Head and Neck Squamous Cell Carcinoma	Upper aerodigestive tract	4.71754	0.647824	4.98368	0.92324	9.31504	1.74002	0	0	0	0	0	0	0	0	High_MCSS
UPCISCC040	3.28994	ACH-001692	OCSC	Head and Neck Squamous Cell Carcinoma	Upper aerodigestive tract	5.36597	0.736869	7.59761	1.40748	10.5529	1.97124	0.0285692	0.00407696	0	0	0	0	3.41414	-0.829723	High_MCSS
UPCISCC131	3.16518	ACH-001699	OCSC	Head and Neck Squamous Cell Carcinoma	Upper aerodigestive tract	5.59276	0.768011	3.36036	0.622517	9.50044	1.77465	0	0	0	0	0	0	0	0	High_MCSS
UPCISCC072	3.10033	ACH-001693	OCSC	Head and Neck Squamous Cell Carcinoma	Upper aerodigestive tract	2.24489	0.308273	0	0	7.95	1.48504	3.48027	0.496651	1.64616	0.810367	0	0	0	0	High_MCSS
PECAPJ49	3.08906	ACH-000735	OCSC	Head and Neck Squamous Cell Carcinoma	Upper aerodigestive tract	5.43363	0.746159	3.43696	0.636707	8.36645	1.56283	1.23879	0.176781	0	0	0	0	0.137504	-0.0334169	High_MCSS
KOSC2	3.06034	ACH-001543	OCSC	Head and Neck Squamous Cell Carcinoma	Upper aerodigestive tract	5.99865	0.823749	3.67807	0.681373	8.98607	1.67857	0.0143553	0.00204857	0	0	0	0	0.516015	-0.125405	High_MCSS
HSC4	3.03465	ACH-000546	OCSC	Head and Neck Squamous Cell Carcinoma	Upper aerodigestive tract	4.65764	0.639599	2.67129	0.494865	9.95303	1.8592	0.163499	0.0233321	0.0840643	0.0413829	0	0	0.0976108	-0.0237219	High_MCSS
CAL27	3.02267	ACH-000832	OCSC	Head and Neck Squamous Cell Carcinoma	Upper aerodigestive tract	3.8953	0.534913	3.94673	0.731143	9.46504	1.76804	0.176323	0.0251621	0	0	0	0	0.15056	-0.0365899	High_MCSS
H157	2.96888	ACH-001347	OCSC	Head and Neck Squamous Cell Carcinoma	Upper aerodigestive tract	6.33432	0.869844	4.57228	0.847028	8.90905	1.66418	0	0	0.137504	0.0676897	0	0	1.97453	-0.479861	High_MCSS
BICR22	2.74323	ACH-000794	OCSC	Head and Neck Squamous Cell Carcinoma	Lymph node	3.76447	0.516947	3.49057	0.646638	8.64739	1.61531	0.0285692	0.00407696	0	0	0	0	0.163499	-0.0397344	High_MCSS
PECAPJ34CLONEC12	2.68693	ACH-000606	OCSC	Head and Neck Squamous Cell Carcinoma	Upper aerodigestive tract	5.31433	0.729778	3.73444	0.691815	9.18886	1.71645	0.495695	0.0707381	0	0	0	0	2.14731	-0.521851	High_MCSS
SCC4	2.68615	ACH-000238	OCSC	Head and Neck Squamous Cell Carcinoma	Upper aerodigestive tract	4.01436	0.551261	4.32121	0.800516	7.34678	1.37236	0.367371	0.0524256	0	0	0.0285692	-0.0206889	0.286881	-0.0697195	High_MCSS
A253	2.59719	ACH-000740	OCSC	Head and Neck Squamous Cell Carcinoma	Upper aerodigestive tract	3.7366	0.51312	6.07767	1.12591	7.83295	1.46317	0.0426443	0.00608556	0	0	0.0285692	-0.0206889	2.01792	-0.490407	High_MCSS
KON	2.5649	ACH-001542	OCSC	Head and Neck Squamous Cell Carcinoma	Upper aerodigestive tract	3.11103	0.427215	2.28983	0.424198	9.12975	1.70541	0.0565835	0.00807475	0	0	0	0	0	0	High_MCSS
CAL33	2.55137	ACH-000518	OCSC	Head and Neck Squamous Cell Carcinoma	Upper aerodigestive tract	4.79701	0.658738	1.5008	0.278028	8.64364	1.61461	0	0	0	0	0	0	0	0	High_MCSS
SAS	2.54663	ACH-002029	OCSC	Head and Neck Squamous Cell Carcinoma	Upper aerodigestive tract	4.8679	0.668472	1.31034	0.242744	7.72765	1.4435	1.34483	0.191914	0	0	0	0	0	0	High_MCSS
UPCISCC026	2.50769	ACH-001690	OCSC	Head and Neck Squamous Cell Carcinoma	Upper aerodigestive tract	3.36457	0.462031	3.1127	0.576636	7.64508	1.42808	0.286881	0.0409393	0	0	0	0	0	0	High_MCSS
UPCISCC154	2.4619	ACH-001229	OCSC	Head and Neck Squamous Cell Carcinoma	Upper aerodigestive tract	5.24793	0.720658	0.176323	0.0326643	9.05175	1.69084	0.124328	0.0177422	0	0	0	0	0	0	High_MCSS
PECAPJ41CLONED2	2.43183	ACH-000732	OCSC	Head and Neck Squamous Cell Carcinoma	Upper aerodigestive tract	3.20945	0.44073	2.94673	0.54589	7.23515	1.3515	0.0143553	0.00204857	0.214125	0.105409	0	0	0.0565835	-0.0137513	Low_MCSS
YD15	2.34769	ACH-000836	OCSC	Head and Neck Squamous Cell Carcinoma	Salivary gland	4.14812	0.56963	1.57531	0.291831	7.84134	1.46474	0.15056	0.0214856	0	0	0	0	0	0	Low_MCSS
BHY	2.34517	ACH-000548	OCSC	Head and Neck Squamous Cell Carcinoma	Upper aerodigestive tract	4.86592	0.6682	1.33342	0.24702	8.29145	1.54882	0.0285692	0.00407696	0	0	0	0	0.505891	-0.122945	Low_MCSS
UPCISCC074	2.31607	ACH-001694	OCSC	Head and Neck Squamous Cell Carcinoma	Upper aerodigestive tract	6.83769	0.938969	0.584963	0.108366	6.79207	1.26874	0	0	0	0	0	0	0	0	Low_MCSS
HSC3	2.30541	ACH-000778	OCSC	Head and Neck Squamous Cell Carcinoma	Upper aerodigestive tract	4.52293	0.621101	1.4489	0.268413	7.55804	1.41182	0.0285692	0.00407696	0	0	0	0	0	0	Low_MCSS
SCC15	2.29033	ACH-000254	OCSC	Head and Neck Squamous Cell Carcinoma	Upper aerodigestive tract	4.88362	0.670631	2.49057	0.461385	8.12562	1.51784	0.226509	0.0323239	0.516015	0.254022	0	0	2.65764	-0.645875	Low_MCSS
H357	2.25277	ACH-001509	OCSC	Head and Neck Squamous Cell Carcinoma	Upper aerodigestive tract	4.21101	0.578267	0.464668	0.0860811	8.4709	1.58234	0.0426443	0.00608556	0	0	0	0	0	0	Low_MCSS
HSC2	2.23555	ACH-000472	OCSC	Head and Neck Squamous Cell Carcinoma	Upper aerodigestive tract	3.43429	0.471606	0.15056	0.0278916	9.24498	1.72693	0.0143553	0.00204857	0.0143553	0.00706677	0	0	0	0	Low_MCSS
UPCISCC200	2.23305	ACH-001701	OCSC	Head and Neck Squamous Cell Carcinoma	Upper aerodigestive tract	5.17513	0.710661	0.163499	0.0302886	7.46344	1.39415	1.68257	0.240111	0	0	0	0	0.584963	-0.142161	Low_MCSS
SCC25	2.20806	ACH-000188	OCSC	Head and Neck Squamous Cell Carcinoma	Upper aerodigestive tract	3.73118	0.512375	0.823749	0.152602	8.0148	1.49714	0.321928	0.0459407	0	0	0	0	0	0	Low_MCSS
SCC9	2.2	ACH-000181	OCSC	Head and Neck Squamous Cell Carcinoma	Upper aerodigestive tract	5.18706	0.712299	8.30268	1.5381	8.84056	1.65139	0.344828	0.0492087	0.0565835	0.0278547	0	0	7.31958	-1.77885	Low_MCSS
UPCISCC152	2.18808	ACH-001228	OCSC	Head and Neck Squamous Cell Carcinoma	Upper aerodigestive tract	1.33342	0.183109	0.933573	0.172947	9.74334	1.82003	0.0840643	0.0119964	0	0	0	0	0	0	Low_MCSS
CA922	2.17196	ACH-002043	OCSC	Head and Neck Squamous Cell Carcinoma	Upper aerodigestive tract	4.25323	0.584065	0	0	8.50064	1.58789	0	0	0	0	0	0	0	0	Low_MCSS
UPCISCC029A	2.08895	ACH-001691	OCSC	Head and Neck Squamous Cell Carcinoma	Upper aerodigestive tract	4.1811	0.574159	0.367371	0.0680565	6.74967	1.26082	0.137504	0.0196224	0.400538	0.197175	0.0426443	-0.0308817	0	0	Low_MCSS
BICR16	2.02484	ACH-000503	OCSC	Head and Neck Squamous Cell Carcinoma	Upper aerodigestive tract	4.01525	0.551384	1.63691	0.303243	8.92217	1.66663	0.485427	0.0692728	0.799087	0.393372	0.0703893	-0.0509738	3.7366	-0.908091	Low_MCSS
BICR56	1.94018	ACH-000771	OCSC	Head and Neck Squamous Cell Carcinoma	Upper aerodigestive tract	5.12143	0.703287	0.163499	0.0302886	6.49426	1.21311	0.0976108	0.0139295	0	0	0	0	0.0840643	-0.0204298	Low_MCSS
YD10B	1.80119	ACH-000723	OCSC	Head and Neck Squamous Cell Carcinoma	Upper aerodigestive tract	2.58976	0.355633	2.61824	0.485036	8.9116	1.66466	0.0840643	0.0119964	0	0	0	0	2.94673	-0.716132	Low_MCSS
OSC19	1.68201	ACH-001625	OCSC	Head and Neck Squamous Cell Carcinoma	Lymph node	4.18824	0.57514	0.863938	0.160047	6.54148	1.22193	0.0426443	0.00608556	0	0	0	0	1.15704	-0.281191	Low_MCSS
HO1U1	1.59016	ACH-002045	OCSC	Head and Neck Squamous Cell Carcinoma	Upper aerodigestive tract	0.933573	0.128201	0	0	7.91725	1.47892	0.189034	0.0269761	0.0976108	0.0480515	0	0	0.378512	-0.0919881	Low_MCSS
BICR78	1.57106	ACH-001332	OCSC	Head and Neck Squamous Cell Carcinoma	Upper aerodigestive tract	3.10936	0.426985	2.89918	0.53708	9.61495	1.79604	0.0840643	0.0119964	0	0	0	0	4.94205	-1.20104	Low_MCSS
PECAPJ15	1.39839	ACH-000619	OCSC	Head and Neck Squamous Cell Carcinoma	Upper aerodigestive tract	5.41346	0.74339	0.464668	0.0860811	7.84071	1.46462	0.226509	0.0323239	0	0	0	0	3.81865	-0.928029	Low_MCSS
OSC20	1.33635	ACH-001626	OCSC	Head and Neck Squamous Cell Carcinoma	Lymph node	3.19535	0.438793	0	0	5.6565	1.05662	2.65076	0.378277	0	0	0	0	2.21101	-0.537333	Low_MCSS
H413	1.28712	ACH-001511	OCSC	Head and Neck Squamous Cell Carcinoma	Upper aerodigestive tract	5.18982	0.71268	0.111031	0.0205689	9.12598	1.70471	1.90689	0.272123	0	0	0.0285692	-0.0206889	5.77004	-1.40227	Low_MCSS
UPCISCC116	-0.00303179	ACH-001698	OCSC	Head and Neck Squamous Cell Carcinoma	Upper aerodigestive tract	0.555816	0.0763261	0.0703893	0.0130398	5.97774	1.11662	0.0565835	0.00807475	0	0	0	0	5.00809	-1.2171	Low_MCSS
