# Supplementary material for: Integrative multi-omics analysis and experimental validation identify molecular subtypes, prognostic signature, and CA9 as a therapeutic target in oral squamous cell carcinoma
Source: Front Cell Dev Biol. 2025 Jul 9;13:1629683. doi: 10.3389/fcell.2025.1629683 (PMC12283686; doi:10.3389/fcell.2025.1629683)
Supplement: Supplementary file 5 [file Table1.xlsx]

## Sheet: immunomodulator_statistics_summ
Supplementary Table 1 The relationship between MSCC and immunomodulators
Gene	Category	ICI	Expression (median) in Low MSCC group	Expression (median) in High MSCC group	Expression P value	Expression FoldChange Low MSCC group vs High MSCC group	Expression Significance	ExprMeth Correlation in Low MSCC group	ExprMeth Correlation in High MSCC group	Amplification Freq in Low MSCC group	Deletion Freq in Low MSCC group	Amplification Freq in High MSCC group	Deletion Freq in High MSCC group	CNV P value	CNV Significance	Overall Dysregulation
CD80	Co-stimulator	Stimulatory	0.4361	0.4457	0.793452	0.9585	ns	0.2319	0.2549	-0.009	-0.0012	0.0218	0.0029	0.124694	ns	Stable
CD28	Co-stimulator	Stimulatory	0.4752	0.3773	0.004518	0.6971	**	0.1537	0.1148	-0.0082	-0.0008	0.0197	0.002	0.420732	ns	Dysregulated
ICOSLG	Co-stimulator	Stimulatory	0.082	0.0886	0.904814	1.0726	ns	NA	NA	-0.0178	-0.0004	0.043	9e-04	0.108131	ns	Stable
PDCD1LG2	Co-inhibitor	N/A	1.5148	1.8174	0.34709	1.0495	ns	-0.1572	-0.1477	0.0056	-0.0018	-0.0136	0.0044	0.824663	ns	Stable
CD274	Co-inhibitor	Inhibitory	1.7445	1.6926	0.902338	0.9968	ns	-0.1943	-0.2704	0.0056	-0.0018	-0.0136	0.0044	0.824663	ns	Stable
VTCN1	Co-inhibitor	Inhibitory	0.2432	0.2709	0.428925	1.2204	ns	5e-04	-0.011	-0.007	-0.0058	0.0168	0.0139	0.076441	ns	Stable
SLAMF7	Co-inhibitor	Inhibitory	2.265	1.7134	8.8e-05	0.7764	***	0.1982	0.0364	0.0101	0.0014	-0.0244	-0.0035	0.182203	ns	Dysregulated
BTN3A2	Co-inhibitor	Stimulatory	2.9726	2.8221	0.248976	0.9594	ns	-0.2334	-0.0259	-0.002	-0.0061	0.0049	0.0148	0.425593	ns	Stable
BTN3A1	Co-inhibitor	Stimulatory	2.5257	2.5791	0.824945	1.0023	ns	0.0674	-0.0742	-0.002	-0.0061	0.0049	0.0148	0.425593	ns	Stable
C10orf54	Co-inhibitor	Inhibitory	4.02	3.8429	0.075643	0.9567	ns	NA	NA	-0.0026	0.0043	0.0064	-0.0105	0.467302	ns	Stable
CD276	Co-inhibitor	Inhibitory	4.5965	5.0769	2.2e-05	1.0905	***	0.0154	-0.1884	0.0017	0.0072	-0.0041	-0.0174	0.333405	ns	Dysregulated
TNFSF9	Ligand	Stimulatory	2.2919	2.3653	0.476449	1.0518	ns	-0.2146	-0.3066	-0.0006	-0.026	0.0015	0.0627	0.040951	*	Dysregulated
TNF	Ligand	Stimulatory	1.3807	1.2544	0.67927	1.0127	ns	-0.1162	-0.3301	8e-04	-0.0061	-0.002	0.0148	0.521791	ns	Stable
TNFSF4	Ligand	Stimulatory	0.6702	0.8224	0.268075	1.1117	ns	-0.257	-0.0896	0.0023	0	-0.0055	0	1	ns	Stable
IL1B	Ligand	Stimulatory	3.0274	3.0628	0.82738	0.9936	ns	-0.3721	-0.3745	0.0019	0.0023	-0.0046	-0.0055	0.873848	ns	Stable
CXCL9	Ligand	Stimulatory	4.4934	3.8425	0.06275	0.8853	ns	NA	NA	0.0153	-0.0006	-0.0369	0.0015	0.174392	ns	Stable
CXCL10	Ligand	Stimulatory	5.5442	4.9699	0.257417	0.9451	ns	NA	NA	0.0153	-0.0006	-0.0369	0.0015	0.174392	ns	Stable
CCL5	Ligand	Stimulatory	4.9197	4.7575	0.645262	0.989	ns	NA	NA	-0.002	-0.0082	0.0049	0.0197	0.34111	ns	Stable
VEGFB	Ligand	Inhibitory	5.0714	5.4014	0.000923	1.0462	***	-0.1232	-0.0094	-0.0082	-0.0111	0.0197	0.0267	0.098181	ns	Dysregulated
CX3CL1	Ligand	Stimulatory	2.322	2.18	0.950766	1.0058	ns	0.1192	0.0485	-0.0041	-0.0026	0.0099	0.0064	0.565233	ns	Stable
TGFB1	Ligand	Inhibitory	5.4616	5.7768	1.1e-05	1.0659	***	0.0774	-0.1349	0.0014	0.0058	-0.0035	-0.0139	0.348951	ns	Dysregulated
VEGFA	Ligand	Inhibitory	3.0002	3.2355	0.194214	1.0444	ns	-0.0518	0.1256	0.008	-0.0006	-0.0195	0.0015	0.472985	ns	Stable
CD70	Ligand	Stimulatory	0.9024	1.202	0.008498	1.3774	**	-0.3223	-0.2033	-0.0041	-0.026	0.0099	0.0627	0.025346	*	Dysregulated
CD40LG	Ligand	Stimulatory	0.1983	0.1125	6.4e-05	0.5391	***	0.2321	0.2975	-0.0256	-0.002	0.0618	0.0049	0.004081	**	Dysregulated
IL10	Ligand	Inhibitory	0.4211	0.3629	0.303316	0.9096	ns	-0.1257	0.0599	-0.0047	0	0.0113	0	0.704327	ns	Stable
IFNG	Ligand	Stimulatory	0.3774	0.1629	0.044474	0.8431	*	NA	NA	-0.0059	-0.0096	0.0142	0.0232	0.188522	ns	Dysregulated
IL1A	Ligand	Stimulatory	3.6156	3.577	0.511985	1.0548	ns	0.0418	-0.124	0.0019	0.0023	-0.0046	-0.0055	0.873848	ns	Stable
IL12A	Ligand	Stimulatory	0.1068	0.109	0.698839	1.0888	ns	NA	NA	-0.016	0.0029	0.0386	-0.007	0.358342	ns	Stable
IFNA2	Ligand	Stimulatory	0	0	0.262091	0.3388	ns	NA	NA	-0.0026	-0.0005	0.0064	0.0012	0.866112	ns	Stable
IFNA1	Ligand	Stimulatory	0.0276	0.0435	0.118391	1.3133	ns	NA	NA	-0.0026	-0.0005	0.0064	0.0012	0.866112	ns	Stable
IL4	Ligand	Inhibitory	0	0.0226	0.158404	1.2643	ns	0.0414	-0.25	-0.0012	0.0072	0.0029	-0.0174	0.342514	ns	Stable
IL2	Ligand	Stimulatory	0.0166	0	3.7e-05	0.4463	***	0.007	-0.0087	-0.0067	0.0023	0.0163	-0.0055	0.542494	ns	Dysregulated
IL13	Ligand	Inhibitory	0.0124	0.0089	0.085967	0.5309	ns	NA	NA	-0.0012	0.0072	0.0029	-0.0174	0.342514	ns	Stable
TNFRSF18	Receptor	Stimulatory	3.1889	2.7785	0.041904	0.9416	*	-0.3045	-0.1846	0.006	0.0034	-0.0145	-0.0081	0.650142	ns	Dysregulated
TIGIT	Receptor	Inhibitory	0.9031	0.6752	0.007676	0.8011	**	0.0362	0.1173	-0.0041	-0.0026	0.0099	0.0064	0.565233	ns	Dysregulated
PDCD1	Receptor	Inhibitory	0.8588	0.6214	0.050983	0.8719	ns	0.2455	0.1203	0.0029	-0.0186	-0.007	0.045	0.306225	ns	Stable
CTLA4	Receptor	Inhibitory	1.2771	1.0561	0.079585	0.8783	ns	-0.202	-0.1652	-0.0067	-0.0008	0.0163	0.002	0.590844	ns	Stable
IL2RA	Receptor	Stimulatory	1.4514	1.4282	0.849368	0.9864	ns	0.0735	-0.0627	0.0037	-0.0047	-0.009	0.0113	0.581205	ns	Stable
TNFRSF4	Receptor	Stimulatory	1.6788	1.4166	0.045492	0.9333	*	0.0411	-0.1334	0.006	0.0034	-0.0145	-0.0081	0.650142	ns	Dysregulated
CD27	Receptor	Stimulatory	1.7359	1.2446	3.3e-05	0.7284	***	NA	NA	0.0103	-0.0026	-0.025	0.0064	0.398491	ns	Dysregulated
LAG3	Receptor	Inhibitory	1.4822	1.1454	0.203501	0.9688	ns	-0.0509	0.1447	0.0089	-0.0026	-0.0215	0.0064	0.468256	ns	Stable
TNFRSF9	Receptor	Stimulatory	0.7794	0.6815	0.116004	0.8401	ns	0.0679	0.09	0.0046	0.0068	-0.011	-0.0166	0.566561	ns	Stable
ICOS	Receptor	Stimulatory	1.0221	0.7985	0.032167	0.8198	*	-0.2059	-0.0742	-0.0067	-0.0008	0.0163	0.002	0.590844	ns	Dysregulated
BTLA	Receptor	Inhibitory	0.1492	0.1107	0.001432	0.6245	**	0.4173	0.3347	-0.0076	-0.0026	0.0183	0.0064	0.267918	ns	Dysregulated
KIR2DL3	Receptor	Inhibitory	0.0187	0.009	0.045287	0.8509	*	NA	NA	-0.0117	0.0072	0.0282	-0.0174	0.07857	ns	Dysregulated
KIR2DL1	Receptor	Inhibitory	0.0174	0.0138	0.084967	0.7923	ns	NA	NA	-0.0117	0.0072	0.0282	-0.0174	0.07857	ns	Stable
TNFRSF14	Receptor	Stimulatory	2.346	2.1766	0.610884	1.0012	ns	NA	NA	0.006	0.0034	-0.0145	-0.0081	0.650142	ns	Stable
EDNRB	Receptor	Inhibitory	0.7656	0.6067	0.043667	0.9107	*	0.264	0.3437	-0.0036	0.0115	0.0087	-0.0279	0.173602	ns	Dysregulated
CD40	Receptor	Stimulatory	3.2213	3.4921	0.165823	1.046	ns	0.2297	0.275	0	8e-04	0	-0.002	1	ns	Stable
ADORA2A	Receptor	Inhibitory	0.0439	0.0385	0.068708	0.7339	ns	NA	NA	0.0011	-0.0006	-0.0026	0.0015	0.977617	ns	Stable
TLR4	Receptor	Stimulatory	1.0175	0.9797	0.504968	0.9328	ns	0.1799	0.1896	-0.0117	-0.009	0.0282	0.0218	0.025282	*	Dysregulated
HAVCR2	Receptor	Inhibitory	1.8309	1.7043	0.85427	0.9887	ns	0.3776	0.4792	-0.0055	-0.0012	0.0134	0.0029	0.348693	ns	Stable
ITGB2	Cell adhesion	Stimulatory	3.131	2.9149	0.241987	0.9362	ns	-0.2407	-0.2125	0.0023	0.0011	-0.0055	-0.0026	0.888277	ns	Stable
ICAM1	Cell adhesion	Stimulatory	4.2202	4.3148	0.450711	1.0378	ns	NA	NA	-0.0102	-0.0123	0.0247	0.0296	0.084301	ns	Stable
SELP	Cell adhesion	Stimulatory	0.8413	0.399	5.9e-05	0.6532	***	0.3276	0.3694	0.0058	0	-0.0139	0	0.457925	ns	Dysregulated
HLA-DRB5	Antigen presentation	N/A	5.8937	5.0775	0.042379	0.9262	*	0.3676	0.4327	8e-04	-0.0061	-0.002	0.0148	0.521791	ns	Dysregulated
HLA-DQA1	Antigen presentation	N/A	3.3916	3.1243	0.142366	0.9274	ns	NA	NA	8e-04	-0.0061	-0.002	0.0148	0.521791	ns	Stable
HLA-DQB1	Antigen presentation	N/A	4.1487	3.7817	0.4451	0.9634	ns	NA	NA	8e-04	-0.0061	-0.002	0.0148	0.521791	ns	Stable
MICA	Antigen presentation	N/A	2.7576	2.9491	0.000507	1.0997	***	NA	NA	8e-04	-0.0061	-0.002	0.0148	0.521791	ns	Dysregulated
MICB	Antigen presentation	N/A	1.8374	2.0161	0.067296	1.1036	ns	0.4114	0.3963	8e-04	-0.0061	-0.002	0.0148	0.521791	ns	Stable
HLA-DQA2	Antigen presentation	N/A	3.1228	2.9203	0.270786	0.9213	ns	NA	NA	8e-04	-0.0061	-0.002	0.0148	0.521791	ns	Stable
HLA-DQB2	Antigen presentation	N/A	3.1089	2.732	0.24388	0.9291	ns	-0.1467	-0.0151	8e-04	-0.0061	-0.002	0.0148	0.521791	ns	Stable
HLA-B	Antigen presentation	N/A	9.6663	9.768	0.558274	1.0088	ns	NA	NA	8e-04	-0.0061	-0.002	0.0148	0.521791	ns	Stable
HLA-A	Antigen presentation	N/A	9.1097	9.0722	0.723295	1.0081	ns	NA	NA	-0.0006	-0.0076	0.0015	0.0183	0.308417	ns	Stable
HLA-C	Antigen presentation	N/A	8.9374	8.9746	0.307002	1.015	ns	-0.1302	-0.1567	8e-04	-0.0061	-0.002	0.0148	0.521791	ns	Stable
HLA-DRA	Antigen presentation	N/A	8.2602	8.0449	0.169676	0.9613	ns	0.467	0.477	8e-04	-0.0061	-0.002	0.0148	0.521791	ns	Stable
HLA-DRB1	Antigen presentation	N/A	7.5853	7.2592	0.222444	0.9662	ns	NA	NA	8e-04	-0.0061	-0.002	0.0148	0.521791	ns	Stable
HLA-DPB1	Antigen presentation	N/A	5.5764	5.1751	0.153304	0.9515	ns	NA	NA	8e-04	-0.0061	-0.002	0.0148	0.521791	ns	Stable
HLA-DPA1	Antigen presentation	N/A	4.6089	4.3085	0.134462	0.9375	ns	-0.01	-0.1573	8e-04	-0.0061	-0.002	0.0148	0.521791	ns	Stable
IDO1	Other	Inhibitory	2.4741	1.9511	0.070151	0.8873	ns	NA	NA	0.0028	-0.0038	-0.0067	0.0093	0.840123	ns	Stable
GZMA	Other	Stimulatory	2.8833	2.415	0.212533	0.9301	ns	0.3529	0.3347	2e-04	-0.0065	-0.0006	0.0157	0.757758	ns	Stable
PRF1	Other	Stimulatory	2.2626	1.8743	0.041904	0.8822	*	-0.3264	-0.3242	-0.0041	0.0043	0.0099	-0.0105	0.354893	ns	Dysregulated
ARG1	Other	Inhibitory	0.1817	0.1109	0.005513	0.467	**	-0.1781	-0.1902	-0.0047	-0.0006	0.0113	0.0015	0.715905	ns	Dysregulated
HMGB1	Other	Stimulatory	4.4799	4.5665	0.205173	1.0185	ns	-0.12	-0.0023	-0.002	-0.0249	0.0049	0.0601	0.099703	ns	Stable
ENTPD1	Other	Stimulatory	1.7643	1.5977	0.09303	0.9285	ns	NA	NA	0	0.0066	0	-0.016	0.507223	ns	Stable
